# Supplementary material for: Human Breast Extracellular Matrix Microstructures and Protein Hydrogel 3D Cultures of Mammary Epithelial Cells
Source: Cancers (Basel). 2021 Nov 22;13(22):5857. doi: 10.3390/cancers13225857 (PMC8616054; doi:10.3390/cancers13225857)
Supplement: Supplementary file 1 [file cancers-13-05857-s001.zip]

Archive with 1 entries (1 files):
- cancers-1444653-supplementary.pdf
